# Supplementary material for: Extended RAS and BRAF Mutation Analysis Using Next-Generation Sequencing
Source: PLoS One. 2015 May 8;10(5):e0121891. doi: 10.1371/journal.pone.0121891 (PMC4425536; doi:10.1371/journal.pone.0121891)
Supplement: S1 Table — (XLSX) [file pone.0121891.s003.xlsx]

## Sheet: S1 Table
S1 Table. PCR (F, forward; R, reverse) primers
Gene	Exon	Codon		Sequence
KRAS	2	12/13	F	5’- ACGTTGGATGAGGCCTGCTGAAAATGACTG -3’
			R	5’- ACGTTGGATGTAGCTGTATCGTCAAGGCAC -3’
	3	59/61	F	5’- ACGTTGGATGTGGAGAAACCTGTCTCTTGG -3’
			R	5’- ACGTTGGATGCATGTACTGGTCCCTCATTG -3’
	4	117	F	5’- ACGTTGGATGTGAAGATGTACCTATGGTCC -3’
			R	5’- ACGTTGGATGAGTCCTGAGCCTGTTTTGTG -3’
		146	F	5’- ACGTTGGATGGCTCAGGACTTAGCAAGAAG -3’
			R	5’- ACGTTGGATGCAGTGTTACTTACCTGTCTTG -3’
NRAS	2	12/13	F	5’- ACGTTGGATGGACTGAGTACAAACTGGTGG -3’
			R	5’- ACGTTGGATGAGTGGTTCTGGATTAGCTGG -3’
	3	59/61	F	5’- ACGTTGGATGCCTGTTTGTTGGACATACTG -3’
			R	5’- ACGTTGGATGTCGCCTGTCCTCATGTATTG -3’
	4	117	F	5’- ACGTTGGATGGGATGATGTACCTATGGTGC -3’
			R	5’- ACGTTGGATGCAGTTCGTGGGCTTGTTTTG -3’
		146	F	5’- ACGTTGGATGACGAACTGGCCAAGAGTTAC -3’
			R	5’- ACGTTGGATGGCTGAAAGCTGTACCATACC -3’
BRAF	15	600	F	5’- ACGTTGGATGTCTTCATGAAGACCTCACAG -3’
			R	5’- ACGTTGGATGTTCAAACTGATGGGACCCAC -3’
