# Supplementary material for: Extended RAS and BRAF Mutation Analysis Using Next-Generation Sequencing
Source: PLoS One. 2015 May 8;10(5):e0121891. doi: 10.1371/journal.pone.0121891 (PMC4425536; doi:10.1371/journal.pone.0121891)
Supplement: S2 Table — (XLSX) [file pone.0121891.s004.xlsx]

## Sheet: S2 Table
S2 Table. Error rates for KRAS, NRAS, and BRAF gene mutations using the NGS assay
Gene	Base	Codon	ER of read number a
			Average	SD
KRAS	34	12	0.00086	0.00016
	35		0.00071	0.00015
	36		0.00287	0.00034
	37	13	0.17549	0.20858
	38		0.00218	0.00098
	39		0.00426	0.00069
	175	59	0.30161	0.03261
	176		0.00132	0.00022
	177		0.00287	0.00034
	181	61	0.00209	0.0004
	182		0.00213	0.00025
	183		0.00274	0.00032
	349	117	0.00565	0.00077
	350		0.00133	0.00013
	351		0.00495	0.00051
	436	146	0.00328	0.00041
	437		0.00282	0.00032
	438		0.00346	0.00027
NRAS	34	12	0.00086	0.0001
	35		0.00087	0.0003
	36		0.00263	0.00069
	37	13	0.00101	0.00037
	38		0.00095	0.00028
	39		0.00255	0.00066
	175	59	0.00173	0.00024
	176		0.00302	0.00045
	177		0.00379	0.00045
	181	61	0.00221	0.00026
	182		0.0033	0.00054
	183		0.00307	0.00044
	349	117	0.00712	0.00061
	350		0.00367	0.00023
	351		0.02338	0.00193
	436	146	0.00188	0.00022
	437		0.00216	0.00026
	438		0.00249	0.00033
BRAF	1798	600	0.00123	0.00027
	1799		0.00187	0.00028
	1800		0.00169	0.0002
a, The data was obtained from 10 normal DNA samples. The formula for the error rate on each position is as follows: (the count of a non-reference nucleotide)/(total sequencing depth)
