# Supplementary material for: Extended RAS and BRAF Mutation Analysis Using Next-Generation Sequencing
Source: PLoS One. 2015 May 8;10(5):e0121891. doi: 10.1371/journal.pone.0121891 (PMC4425536; doi:10.1371/journal.pone.0121891)
Supplement: S3 Table — (XLSX) [file pone.0121891.s005.xlsx]

## Sheet: S3 Table
S3 Table. Patient characteristics (n = 100)
		No.
Age, years	Median (range)	72 (35 to 89)
Sex	Male	49
	Female	51
Histologic subtype	Tub1	24
	Tub2	74
	Muc	2
KRAS mutation a	G12V	10
	G12D	9
	G12A	2
	G12C	2
	G12R	2
	G12S	1
	G12R/G12D	1
	G13D	8
	Wild-type	65
Tub1, well differentiated tubular adenocarcinoma; Tub2, moderately differentiated tubular adenocarcinoma; Muc, mucinous adenocarcinoma.
a, Scorpion-ARMS assay was used for KRAS mutation profiling.
