# Supplementary material for: Extended RAS and BRAF Mutation Analysis Using Next-Generation Sequencing
Source: PLoS One. 2015 May 8;10(5):e0121891. doi: 10.1371/journal.pone.0121891 (PMC4425536; doi:10.1371/journal.pone.0121891)
Supplement: S4 Table — (XLSX) [file pone.0121891.s006.xlsx]

## Sheet: S4 Table
S4 Table. Detected mutations in archived FFPE tissues using the NGS, Scorpion-ARMS and digital PCR assays
Sample ID	Mean depth of 9 amplicon	NGS mutation assay			Scorpion-ARMS assay	Digital PCR
		KRAS	NRAS	BRAF	KRAS	KRAS
R001	27511	WT	WT	WT	WT	WT
R002	28112	G12S	WT	WT	WT	WT
R005	31407	WT	WT	WT	WT	WT
R007	37916	G12R, G12D	WT	WT	G12R, G12D	G12D, G12R
R008	34709	G12D	WT	WT	G12D	G12D
R010	33458	WT	WT	WT	WT	WT
R012	34851	WT	WT	WT	WT	WT
R016	21321	G12D	WT	WT	G12D	G12D
R017	20883	G12V	WT	WT	G12V	G12V
R018	33704	WT	WT	WT	WT	WT
R019	30048	WT	WT	WT	WT	WT
R020	32309	G12S	WT	WT	WT	WT
R021	31048	WT	WT	WT	WT	WT
R022	32418	WT	WT	WT	WT	WT
R023	30181	G13D	WT	WT	G13D	G13D
R024	26838	WT	WT	WT	WT	WT
R025	30347	G12S, G13D	WT	WT	G13D	G13D
R027	61109	WT	WT	WT	WT	WT
R038	28083	WT	WT	WT	WT	WT
R039	31046	WT	WT	WT	WT	WT
R040	23942	G12D	WT	WT	WT	WT
R042	28066	WT	WT	WT	WT	WT
R044	28912	WT	WT	WT	WT	WT
R045	27660	G12D	WT	WT	G12D	G12C, G12D
R046	18402	WT	G12A	WT	WT	G12C
R047	25902	WT	WT	WT	WT	WT
R048	28481	WT	WT	WT	WT	WT
R050	29902	WT	WT	WT	WT	WT
R051	27684	G12V	WT	WT	G12V	G12V
R052	30329	WT	WT	WT	WT	WT
R053	26835	WT	WT	WT	WT	WT
R054	27686	WT	WT	WT	WT	WT
R055	24278	WT	WT	WT	WT	WT
R056	40877	G12A	WT	WT	G12A	G12A
R057	35998	WT	WT	WT	WT	WT
R058	32024	G12S	WT	WT	G12S	G12S
R060	35361	G12C	WT	WT	G12C	G12C
R061	35592	G12V	WT	WT	G12V	G12V
R062	28723	WT	WT	WT	WT	WT
R063	28481	WT	WT	V600E	WT	WT
R064	28406	WT	WT	WT	WT	WT
R065	25175	WT	Q61H	WT	WT	G12D
R066	29055	G12D	WT	WT	G12D	G12D
R067	33275	WT	A146T	WT	WT	WT
R068	30216	G12V	G12S, A146T, A146A	WT	G12V	G12V
R069	29809	G12C	WT	WT	G12C	G12C
R070	25197	G12D	WT	WT	G12D	G12D
R071	31712	G12V	G12S, Q61*	V600V	G12V	G12V
R072	34071	WT	WT	WT	WT	WT
R073	32849	WT	WT	V600E	WT	WT
R074	30922	WT	WT	WT	WT	G12A
R075	42034	WT	WT	WT	WT	WT
R076	34609	G12A	WT	WT	G12A	G12A
R077	35920	G13D	WT	WT	G13D	G13D
R078	28667	G12D	WT	WT	G12D	G12D
R079	32063	WT	WT	WT	WT	WT
R080	34360	G12R	WT	WT	G12R	G12R
R081	30422	WT	WT	WT	WT	WT
R082	32611	G12D	WT	WT	WT	G12D
R083	33242	WT	WT	WT	WT	WT
R084	24714	G12V	WT	WT	G12V	G12V
R085	27550	WT	WT	WT	WT	WT
R086	28717	G12V	WT	WT	G12V	G12V
R087	39288	G12D	WT	WT	WT	WT
R088	27699	G12R, G12D	WT	WT	G12R	G12R
R089	26720	G13D	WT	WT	G13D	G13D
R090	34087	WT	WT	WT	WT	WT
R092	28445	WT	WT	WT	WT	WT
R093	49279	G13D	WT	WT	G13D	G13D
R094	58556	WT	WT	WT	WT	WT
R095	42312	G12D	WT	WT	G12D	G12D
R096	49544	WT	WT	WT	WT	WT
R097	43340	G12D	WT	WT	G12D	G12D
R098	60788	WT	WT	WT	WT	WT
R099	49057	WT	WT	WT	WT	WT
R100	47091	G13D	WT	WT	G13D	G13D
R101	21862	G12V	WT	WT	G12V	G12V
R102	18545	WT	WT	WT	WT	WT
R103	24616	WT	WT	WT	WT	WT
R104	22945	G12V	WT	WT	G12V	G12V
R105	29316	G13D	WT	WT	G13D	G13D
R106	27081	WT	WT	WT	WT	WT
R107	30172	WT	WT	WT	WT	WT
R108	31320	WT	WT	WT	WT	WT
R109	47779	G12D	G12S	WT	G12D	G12D
R110	49232	WT	WT	WT	WT	WT
R111	42687	WT	WT	WT	WT	WT
R112	45462	WT	WT	WT	WT	WT
R113	50705	WT	WT	V600E	WT	WT
R114	52037	WT	WT	WT	WT	WT
R115	50421	G13D	WT	WT	G13D	G13D
R116	51282	WT	WT	WT	WT	WT
R117	53062	G12D	WT	V600E	WT	WT
R118	25469	G12V	WT	WT	G12V	G12V
R119	35854	WT	WT	WT	WT	WT
R120	50277	WT	WT	WT	WT	WT
R121	52812	G12S	WT	WT	WT	WT
R122	50607	WT	WT	WT	WT	WT
R123	60735	G12D	G12S	WT	WT	WT
R124	45633	WT	WT	WT	WT	WT
